# Supplementary material for: Front-of-Package-Label-Style Health Logos on Menus—Do Canadian Consumers Really Care about Menu Health Logos?
Source: Nutrients. 2024 Feb 16;16(4):545. doi: 10.3390/nu16040545 (PMC10892900; doi:10.3390/nu16040545)
Supplement: Supplementary file 1 [file nutrients-16-00545-s001.zip]

Archive with 1 entries (1 files):
- nutrients-2863053-supplementary.pdf
